# Supplementary material for: Nitrogen-Doped Graphene Materials with High Electrical Conductivity Produced by Electrochemical Exfoliation of Graphite Foil
Source: Nanomaterials (Basel). 2024 Jan 4;14(1):123. doi: 10.3390/nano14010123 (PMC10780345; doi:10.3390/nano14010123)
Supplement: Supplementary file 1 [file nanomaterials-14-00123-s001.zip]

Archive with 1 entries (1 files):
- nanomaterials-2769023-supplementary.pdf
